# Supplementary material for: Ent-Abietane Diterpenoids from Euphorbia fischeriana and Their Cytotoxic Activities
Source: Molecules. 2022 Oct 26;27(21):7258. doi: 10.3390/molecules27217258 (PMC9653608; doi:10.3390/molecules27217258)
Supplement: Supplementary file 1 [file molecules-27-07258-s001.zip]

Archive with 1 entries (1 files):
- molecules-1969051-supplementary.pdf
